# Supplementary material for: Correlation between Resistin, Tuberculosis and Khat Addiction: A Study from South Western Province of Saudi Arabia
Source: PLoS One. 2015 Oct 8;10(10):e0140245. doi: 10.1371/journal.pone.0140245 (PMC4598132; doi:10.1371/journal.pone.0140245)
Supplement: S1 File — Sheet B in S1 File: Resistin Levels detected among Non khat addicted Tb patient at first visit (Vo) (Fig 3) Sheet C in S1 File: Resistin Levels detected among Non khat addicted Tb patient at first visit (V2) (Fig 3) Sheet D in S1 File: Resistin Levels detected among Non khat addicted Tb patient at first visit (V4) (Fig 3) Sheet E in S1 File: Resistin Levels detected among Non khat addicted Tb patient at first visit (V6) (Fig 3) Sheet F in S1 File: a) Statistical analysis for Resistin levels estimated between Khat addicted healthy control and Non khat addicted Healthy control. (Fig 1). b) Statistical analysis for Resistin levels estimated between Non khat addicted Tb patients and Khat addicted Tb Patients. (Fig 2). Sheet G in S1 File: Statistical analysis between Resistin levels and bacillary load among among non khat addicted TB patients. (Fig 4). Sheet H in S1 File: Statistical analysis between Resistin levels and bacillary load among among khat addicted TB patients. (Statistical value mention in the results section on page number 10). Sheet I in S1 File: Animal study to determine the effect of different concentration of khat on M. smegmatis. (Table 1). (XLSX) [file pone.0140245.s001.xlsx]

## Sheet: SheetA
patient ID	resistin absorbance	blank	test abs-blank	standard	Test/0.494	dilution factor	Resistin
Non khat addicted TB
143400980	1.151	0.069	1.082	0.494	2.19028	8	17.5223
143400857	1.341	0.069	1.272	0.494	2.5749	8	20.5992
143400758	1.179	0.069	1.11	0.494	2.24696	8	17.9757
143400939	1.124	0.069	1.055	0.494	2.13563	8	17.085
143400860	2.197	0.069	2.128	0.494	4.30769	8	34.4615
143401127	2.07	0.069	2.001	0.494	4.05061	8	32.4049
143401009	1.396	0.069	1.327	0.494	2.68623	8	21.4899
143401118	1.64	0.069	1.571	0.494	3.18016	8	25.4413
143301313	1.25	0.069	1.181	0.494	2.39069	8	19.1255
143401041	1.694	0.069	1.625	0.494	3.28947	8	26.3158
143400751	1.673	0.069	1.604	0.494	3.24696	8	25.9757
143400993	1.141	0.069	1.072	0.494	2.17004	8	17.3603
14341135	1.063	0.069	0.994	0.494	2.01215	8	16.0972
143401109	0.952	0.069	0.883	0.494	1.78745	8	14.2996
143400955	1.124	0.069	1.055	0.494	2.13563	8	17.085
143400856	1.071	0.069	1.002	0.494	2.02834	8	16.2267
143400561	1.605	0.069	1.536	0.494	3.10931	8	24.8745
143400857	1.697	0.069	1.628	0.494	3.29555	8	26.3644
143400943	1.61	0.069	1.541	0.494	3.11943	8	24.9555
143400875	1.968	0.069	1.899	0.494	3.84413	8	30.753
143400926	1.43	0.069	1.361	0.494	2.75506	8	22.0405
143400960	1.435	0.069	1.366	0.494	2.76518	8	22.1215
143400014	1.972	0.069	1.903	0.494	3.85223	8	30.8178
143200810	1.843	0.069	1.774	0.494	3.59109	8	28.7287
400988	1.625	0.069	1.556	0.494	3.1498	8	25.1984
143400950	1.629	0.069	1.56	0.494	3.15789	8	25.2632
143400950	1.809	0.069	1.74	0.494	3.52227	8	28.1781
143400953	1.906	0.069	1.837	0.494	3.71862	8	29.749
14340104	1.335	0.069	1.266	0.494	2.56275	8	20.502
ER11020	1.732	0.069	1.663	0.494	3.3664	8	26.9312
143401002	1.634	0.069	1.565	0.494	3.16802	8	25.3441
14340032	1.861	0.069	1.792	0.494	3.62753	8	29.0202
143400631	2.055	0.069	1.986	0.494	4.02024	8	32.1619
143200161	2.161	0.069	2.092	0.494	4.23482	8	33.8785
143301394	1.343	0.069	1.274	0.494	2.57895	8	20.6316
143201113	2.247	0.069	2.178	0.494	4.40891	8	35.2713
143200117	1.144	0.069	1.075	0.494	2.17611	8	17.4089
143400408	2.275	0.069	2.206	0.494	4.46559	8	35.7247
ER4131	1.741	0.069	1.672	0.494	3.38462	8	27.0769
143301421	2.147	0.069	2.078	0.494	4.20648	8	33.6518
143400410	2.171	0.069	2.102	0.494	4.25506	8	34.0405
143400359	1.886	0.069	1.817	0.494	3.67814	8	29.4251
143301239	2.264	0.069	2.195	0.494	4.44332	8	35.5466
143400188	1.662	0.069	1.593	0.494	3.2247	8	25.7976
143400325	2.302	0.069	2.233	0.494	4.52024	8	36.1619
143400255	2.111	0.069	2.042	0.494	4.1336	8	33.0688
143400384	2.194	0.069	2.125	0.494	4.30162	8	34.413
ER3756	1.961	0.069	1.892	0.494	3.82996	8	30.6397
143400396	1.961	0.069	1.892	0.494	3.82996	8	30.6397
143301086	2.67	0.069	2.601	0.494	5.26518	4	21.0607
143400363	2.142	0.069	2.073	0.494	4.19636	8	33.5709
143400142	1.225	0.069	1.156	0.494	2.34008	8	18.7206
143400373	1.128	0.069	1.059	0.494	2.14372	8	17.1498
143200457	2.429	0.069	2.36	0.494	4.77733	4	19.1093
ER3919	2.515	0.069	2.446	0.494	4.95142	4	19.8057
143400239	1.814	0.069	1.745	0.494	3.53239	8	28.2591
143400335	2.158	0.069	2.089	0.499	4.18637	4	16.7455
143301345	1.37	0.069	1.301	0.494	2.6336	8	21.0688
143300982	1.321	0.069	1.252	0.494	2.53441	8	20.2753
143400370	1.676	0.069	1.607	0.494	3.25304	8	26.0243
143400313	1.535	0.069	1.466	0.494	2.96761	8	23.7409
143400426	1.204	0.069	1.135	0.494	2.29757	8	18.3806
143400454	1.641	0.069	1.572	0.494	3.18219	8	25.4575
143300358	1.78	0.069	1.711	0.494	3.46356	8	27.7085
1434003401	1.571	0.069	1.502	0.494	3.04049	8	24.3239
ER4456	2.234	0.069	2.165	0.494	4.38259	4	17.5304
143400298	1.664	0.069	1.595	0.494	3.22874	8	25.83
143400391	2.173	0.069	2.104	0.494	4.25911	4	17.0364
143300982	1.502	0.069	1.433	0.494	2.90081	8	23.2065
143400363	1.369	0.069	1.3	0.494	2.63158	8	21.0526
143400325	1.297	0.069	1.228	0.494	2.48583	8	19.8866
143400391	1.84	0.069	1.771	0.494	3.58502	8	28.6802
Khat addicted healthy	1.177	0.069	1.108	0.494	2.24291	4	8.97166
Khat addicted healthy	1.624	0.069	1.555	0.494	3.14777	4	12.5911
Khat addicted healthy	2.209	0.069	2.14	0.494	4.33198	4	17.3279
Khat addicted healthy	1.852	0.069	1.783	0.494	3.60931	4	14.4372
Khat addicted healthy	2.666	0.069	2.597	0.494	5.25709	4	21.0283
Khat addicted healthy	1.79	0.069	1.721	0.494	3.48381	4	13.9352
Khat addicted healthy	1.811	0.069	1.742	0.494	3.52632	4	14.1053
Khat addicted healthy	1.32	0.069	1.251	0.494	2.53239	4	10.1296
Khat addicted healthy	1.558	0.069	1.489	0.494	3.01417	4	12.0567
Khat addicted healthy	1.394	0.069	1.325	0.494	2.68219	4	10.7287
Khat addicted healthy	1.437	0.069	1.368	0.494	2.76923	4	11.0769
Khat addicted healthy	1.522	0.069	1.453	0.494	2.9413	4	11.7652
Khat addicted healthy	1.163	0.069	1.094	0.494	2.21457	4	8.8583
Khat addicted healthy	1.408	0.069	1.339	0.494	2.71053	4	10.8421
Khat addicted healthy	1.352	0.069	1.283	0.494	2.59717	4	10.3887
Khat addicted healthy	1.234	0.069	1.165	0.494	2.3583	4	9.4332
Khat addicted healthy	0.993	0.069	0.924	0.494	1.87045	4	7.48178
Khat addicted healthy	1.512	0.069	1.443	0.494	2.92105	4	11.6842
Khat addicted healthy	1.964	0.069	1.895	0.494	3.83603	4	15.3441
Khat addicted healthy	1.944	0.069	1.875	0.494	3.79555	4	15.1822
Khat addicted healthy	1.696	0.069	1.627	0.494	3.29352	4	13.1741
Khat addicted healthy	1.865	0.069	1.796	0.494	3.63563	4	14.5425
Khat addicted healthy	1.75	0.069	1.681	0.494	3.40283	4	13.6113
Khat addicted healthy	1.471	0.069	1.402	0.494	2.83806	4	11.3522
Khat addicted healthy	1.798	0.069	1.729	0.494	3.5	4	14
Khat addicted healthy	1.891	0.069	1.822	0.494	3.68826	4	14.753
Khat addicted healthy	2.758	0.069	2.689	0.494	5.44332	4	21.7733
Khat addicted healthy	2.304	0.069	2.235	0.494	4.52429	4	18.0972
Khat addicted healthy	2.113	0.069	2.044	0.494	4.13765	4	16.5506
Khat addicted healthy	2.253	0.069	2.184	0.494	4.42105	4	17.6842
Khat addicted healthy	2.063	0.069	1.994	0.494	4.03644	4	16.1457
Khat addicted healthy	2.189	0.069	2.12	0.494	4.2915	4	17.166
Khat addicted healthy	1.835	0.069	1.766	0.494	3.5749	4	14.2996
Khat addicted healthy	2.299	0.069	2.23	0.494	4.51417	4	18.0567
Khat addicted healthy	1.319	0.069	1.25	0.494	2.53036	4	10.1215
Khat addicted healthy	2.536	0.069	2.467	0.494	4.99393	4	19.9757
Khat addicted healthy	2.751	0.069	2.682	0.494	5.42915	4	21.7166
Khat addicted healthy	1.908	0.069	1.839	0.494	3.72267	4	14.8907
Khat addicted healthy	2.487	0.069	2.418	0.494	4.89474	4	19.5789
Khat addicted healthy	2.172	0.069	2.103	0.494	4.25709	4	17.0283
Khat addicted healthy	2.227	0.069	2.158	0.494	4.36842	4	17.4737
Khat addicted healthy	2.104	0.069	2.035	0.494	4.11943	4	16.4777
Khat addicted healthy	2.646	0.069	2.577	0.494	5.2166	4	20.8664
Khat addicted healthy	2.763	0.069	2.694	0.494	5.45344	4	21.8138
Khat addicted healthy	2.359	0.069	2.29	0.494	4.63563	4	18.5425
Khat addicted healthy	1.931	0.069	1.862	0.494	3.76923	4	15.0769
Khat addicted healthy	2.169	0.069	2.1	0.494	4.25101	4	17.004
Khat addicted healthy	2.207	0.069	2.138	0.494	4.32794	4	17.3117
Khat addicted healthy	2.235	0.069	2.166	0.494	4.38462	4	17.5385
Non khat addicted healthy	1.517	0.069	1.448	0.494	2.93117	4	11.7247
Non khat addicted healthy	1.42	0.069	1.351	0.494	2.73482	4	10.9393
Non khat addicted healthy	1.654	0.069	1.585	0.494	3.2085	4	12.834
Non khat addicted healthy	1.482	0.069	1.413	0.494	2.86032	4	11.4413
Non khat addicted healthy	1.893	0.069	1.824	0.494	3.69231	4	14.7692
Non khat addicted healthy	1.721	0.069	1.652	0.494	3.34413	4	13.3765
Non khat addicted healthy	1.128	0.069	1.059	0.494	2.14372	4	8.5749
Non khat addicted healthy	1.126	0.069	1.057	0.494	2.13968	4	8.5587
Non khat addicted healthy	1.357	0.069	1.288	0.494	2.60729	4	10.4291
Non khat addicted healthy	1.165	0.069	1.096	0.494	2.21862	4	8.87449
Non khat addicted healthy	1.137	0.069	1.068	0.494	2.16194	4	8.64777
Non khat addicted healthy	1.347	0.069	1.278	0.494	2.58704	4	10.3482
Non khat addicted healthy	1.481	0.069	1.412	0.494	2.8583	4	11.4332
Non khat addicted healthy	1.243	0.069	1.174	0.494	2.37652	4	9.50607
Non khat addicted healthy	1.001	0.069	0.932	0.494	1.88664	4	7.54656
Non khat addicted healthy	1.139	0.069	1.07	0.494	2.16599	4	8.66397
Non khat addicted healthy	1.66	0.069	1.591	0.494	3.22065	4	12.8826
Non khat addicted healthy	1.149	0.069	1.08	0.494	2.18623	4	8.74494
Non khat addicted healthy	1.063	0.069	0.994	0.494	2.01215	4	8.04858
Non khat addicted healthy	1.197	0.069	1.128	0.494	2.2834	4	9.1336
Non khat addicted healthy	1.117	0.069	1.048	0.494	2.12146	4	8.48583
Non khat addicted healthy	1.12	0.069	1.051	0.494	2.12753	4	8.51012
Non khat addicted healthy	1.154	0.069	1.085	0.494	2.19636	4	8.78543
Non khat addicted healthy	1.282	0.069	1.213	0.494	2.45547	4	9.82186
Non khat addicted healthy	1.393	0.069	1.324	0.494	2.68016	4	10.7206
Non khat addicted healthy	1.721	0.069	1.652	0.494	3.34413	4	13.3765
Non khat addicted healthy	1.128	0.069	1.059	0.494	2.14372	4	8.5749
Non khat addicted healthy	1.126	0.069	1.057	0.494	2.13968	4	8.5587
Non khat addicted healthy	1.005	0.069	0.936	0.494	1.89474	4	7.57895
Non khat addicted healthy	1.165	0.069	1.096	0.494	2.21862	4	8.87449
Non khat addicted healthy	1.085	0.069	1.016	0.494	2.05668	4	8.22672
Non khat addicted healthy	1.263	0.069	1.194	0.494	2.417	4	9.66802
Non khat addicted healthy	1.271	0.069	1.202	0.494	2.4332	4	9.73279
Non khat addicted healthy	1.143	0.069	1.074	0.494	2.17409	4	8.69636
Non khat addicted healthy	1.221	0.069	1.152	0.494	2.33198	4	9.32794
Non khat addicted healthy	1.239	0.069	1.17	0.494	2.36842	4	9.47368
Non khat addicted healthy	1.56	0.069	1.491	0.494	3.01822	4	12.0729
Non khat addicted healthy	1.249	0.069	1.18	0.494	2.38866	4	9.55466
Non khat addicted healthy	1.163	0.069	1.094	0.494	2.21457	4	8.8583
Non khat addicted healthy	1.097	0.069	1.028	0.494	2.08097	4	8.32389
Non khat addicted healthy	1.317	0.069	1.248	0.494	2.52632	4	10.1053
Non khat addicted healthy	1.12	0.069	1.051	0.494	2.12753	4	8.51012
Non khat addicted healthy	1.654	0.069	1.585	0.494	3.2085	4	12.834
Non khat addicted healthy	1.481	0.069	1.412	0.494	2.8583	4	11.4332
Non khat addicted healthy	1.69	0.069	1.621	0.494	3.28138	4	13.1255
Non khat addicted healthy	1.621	0.069	1.552	0.494	3.1417	4	12.5668
Non khat addicted healthy	1.329	0.069	1.26	0.494	2.55061	4	10.2024
Non khat addicted healthy	1.226	0.069	1.157	0.494	2.34211	4	9.36842
Non khat addicted healthy	1.152	0.069	1.083	0.494	2.19231	4	8.76923
Non khat addicted healthy	1.066	0.069	0.997	0.494	2.01822	4	8.07287
Khat addicted TB	1.151	0.069	1.082	0.494	2.19028	8	17.5223
Khat addicted TB	1.341	0.069	1.272	0.494	2.5749	8	20.5992
Khat addicted TB	1.18	0.069	1.111	0.494	2.24899	8	17.9919
Khat addicted TB	1.124	0.069	1.055	0.494	2.13563	8	17.085
Khat addicted TB	0.963	0.069	0.894	0.494	1.80972	8	14.4777
Khat addicted TB	0.835	0.069	0.766	0.494	1.55061	8	12.4049
Khat addicted TB	1.273	0.069	1.204	0.494	2.43725	8	19.498
Khat addicted TB	1.023	0.069	0.954	0.494	1.93117	8	15.4494
Khat addicted TB	0.942	0.069	0.873	0.494	1.76721	8	14.1377
Khat addicted TB	1.077	0.069	1.008	0.494	2.04049	8	16.3239
Khat addicted TB	0.995	0.069	0.926	0.494	1.87449	8	14.996
Khat addicted TB	1.141	0.069	1.072	0.494	2.17004	8	17.3603
Khat addicted TB	1.063	0.069	0.994	0.494	2.01215	8	16.0972
Khat addicted TB	0.952	0.069	0.883	0.494	1.78745	8	14.2996
Khat addicted TB	1.123	0.069	1.054	0.494	2.1336	8	17.0688
Khat addicted TB	1.07	0.069	1.001	0.494	2.02632	8	16.2105
Khat addicted TB	1.605	0.069	1.536	0.494	3.10931	8	24.8745
Khat addicted TB	1.696	0.069	1.627	0.494	3.29352	8	26.3482
Khat addicted TB	1.611	0.069	1.542	0.494	3.12146	8	24.9717
Khat addicted TB	1.968	0.069	1.899	0.494	3.84413	8	30.753
Khat addicted TB	1.431	0.069	1.362	0.494	2.75709	8	22.0567
Khat addicted TB	1.435	0.069	1.366	0.494	2.76518	8	22.1215
Khat addicted TB	1.972	0.069	1.903	0.494	3.85223	8	30.8178
Khat addicted TB	1.843	0.069	1.774	0.494	3.59109	8	28.7287
Khat addicted TB	1.624	0.069	1.555	0.494	3.14777	8	25.1822
Khat addicted TB	1.628	0.069	1.559	0.494	3.15587	8	25.247
Khat addicted TB	1.809	0.069	1.74	0.494	3.52227	8	28.1781
Khat addicted TB	1.906	0.069	1.837	0.494	3.71862	8	29.749
Khat addicted TB	1.956	0.069	1.887	0.494	3.81984	8	30.5587
Khat addicted TB	2.353	0.069	2.284	0.494	4.62348	8	36.9879
Khat addicted TB	2.252	0.069	2.183	0.494	4.41903	8	35.3522
Khat addicted TB	2.479	0.069	2.41	0.494	4.87854	8	39.0283
Khat addicted TB	2.055	0.069	1.986	0.494	4.02024	8	32.1619
Khat addicted TB	2.161	0.069	2.092	0.494	4.23482	8	33.8785
Khat addicted TB	2.578	0.069	2.509	0.494	5.07895	8	40.6316
Khat addicted TB	2.246	0.069	2.177	0.494	4.40688	8	35.2551
Khat addicted TB	2.379	0.069	2.31	0.494	4.67611	8	37.4089
Khat addicted TB	2.276	0.069	2.207	0.494	4.46761	8	35.7409
Khat addicted TB	2.359	0.069	2.29	0.494	4.63563	8	37.085
Khat addicted TB	2.147	0.069	2.078	0.494	4.20648	8	33.6518
Khat addicted TB	2.171	0.069	2.102	0.494	4.25506	8	34.0405
Khat addicted TB	2.504	0.069	2.435	0.494	4.92915	8	39.4332
Khat addicted TB	2.265	0.069	2.196	0.494	4.44534	8	35.5628
Khat addicted TB	2.156	0.069	2.087	0.494	4.2247	8	33.7976
Khat addicted TB	2.302	0.069	2.233	0.494	4.52024	8	36.1619
Khat addicted TB	2.111	0.069	2.042	0.494	4.1336	8	33.0688
Khat addicted TB	2.194	0.069	2.125	0.494	4.30162	8	34.413
Khat addicted TB	1.961	0.069	1.892	0.494	3.82996	8	30.6397
Khat addicted TB	1.453	0.069	1.384	0.494	2.80162	8	22.413

## Sheet: Sheet B
		Resistin Level among Non khat TB at visit first
Patient ID	resistin absorbance	blank	test abs-blank	standard	Test/0.494	dilution factor	non khat TB VO
143400980	1.152	0.069	1.083	0.494	2.19231	8	17.5385
143400857	1.341	0.069	1.272	0.494	2.5749	8	20.5992
143400758	1.178	0.069	1.109	0.494	2.24494	8	17.9595
143400939	1.124	0.069	1.055	0.494	2.13563	8	17.085
143400860	1.982	0.069	1.913	0.494	3.87247	8	30.9798
143401127	2.053	0.069	1.984	0.494	4.01619	8	32.1296
143401009	1.399	0.069	1.33	0.494	2.69231	8	21.5385
143401118	1.647	0.069	1.578	0.494	3.19433	8	25.5547
143301313	1.267	0.069	1.198	0.494	2.4251	8	19.4008
143401041	1.711	0.069	1.642	0.494	3.32389	8	26.5911
143400751	1.615	0.069	1.546	0.494	3.12955	8	25.0364
143400993	1.187	0.069	1.118	0.494	2.26316	8	18.1053
14341135	1.065	0.069	0.996	0.494	2.01619	8	16.1296
143401109	1.89	0.069	1.821	0.494	3.68623	8	29.4899
143400955	1.134	0.069	1.065	0.494	2.15587	8	17.247
143400856	1.088	0.069	1.019	0.494	2.06275	8	16.502
143400561	1.604	0.069	1.535	0.494	3.10729	8	24.8583
143400857	1.697	0.069	1.628	0.494	3.29555	8	26.3644
143400943	1.596	0.069	1.527	0.494	3.09109	8	24.7287
143400875	1.965	0.069	1.896	0.494	3.83806	8	30.7045
143400926	1.428	0.069	1.359	0.494	2.75101	8	22.0081
143400960	1.429	0.069	1.36	0.494	2.75304	8	22.0243
143400014	1.939	0.069	1.87	0.494	3.78543	8	30.2834
143200810	1.849	0.069	1.78	0.494	3.60324	8	28.8259
400988	1.625	0.069	1.556	0.494	3.1498	8	25.1984
143400950	1.627	0.069	1.558	0.494	3.15385	8	25.2308
143400950	1.811	0.069	1.742	0.494	3.52632	8	28.2105
143400953	1.897	0.069	1.828	0.494	3.7004	8	29.6032
14340104	1.688	0.069	1.619	0.494	3.27733	8	26.2186
ER11020	1.699	0.069	1.63	0.494	3.2996	8	26.3968
143401002	1.628	0.069	1.559	0.494	3.15587	8	25.247
14340032	1.871	0.069	1.802	0.494	3.64777	8	29.1822
143400631	1.293	0.069	1.224	0.494	2.47773	8	19.8219
143200161	2.155	0.069	2.086	0.494	4.22267	8	33.7814
143301394	1.347	0.069	1.278	0.494	2.58704	8	20.6964
143201113	2.271	0.069	2.202	0.494	4.45749	8	35.6599
143200117	1.151	0.069	1.082	0.494	2.19028	8	17.5223
143400408	2.264	0.069	2.195	0.494	4.44332	8	35.5466
ER4131	1.741	0.069	1.672	0.494	3.38462	8	27.0769
143301421	2.131	0.069	2.062	0.494	4.17409	8	33.3927
143400410	2.181	0.069	2.112	0.494	4.2753	8	34.2024
143400359	1.987	0.069	1.963	0.494	3.97368	8	31.7895
143301239	2.237	0.069	2.168	0.494	4.38866	8	35.1093
143400188	1.656	0.069	1.587	0.494	3.21255	8	25.7004
143400325	2.311	0.069	2.242	0.494	4.53846	8	36.3077
143400255	2.122	0.069	2.053	0.494	4.15587	8	33.247
143400384	2.192	0.069	2.123	0.494	4.29757	8	34.3806
ER3756	1.956	0.069	1.887	0.494	3.81984	8	30.5587
143400396	1.963	0.069	1.894	0.494	3.83401	8	30.6721
143301086	2.67	0.069	2.601	0.494	5.26518	4	21.0607
143400363	2.146	0.069	2.077	0.494	4.20445	8	33.6356
143400142	1.199	0.069	1.13	0.494	2.28745	8	18.2996
143400373	1.122	0.069	1.053	0.494	2.13158	8	17.0526
143200457	2.429	0.069	2.36	0.494	4.77733	4	19.1093
ER3919	2.515	0.069	2.446	0.494	4.95142	4	19.8057
143400239	1.821	0.069	1.752	0.494	3.54656	8	28.3725
143400335	2.137	0.069	2.068	0.499	4.14429	4	16.5772
143301345	1.41	0.069	1.341	0.494	2.71457	8	21.7166
143300982	2.572	0.069	2.503	0.494	5.0668	4	20.2672
143400370	1.701	0.069	1.632	0.494	3.30364	8	26.4291
143400313	1.329	0.069	1.26	0.494	2.55061	8	20.4049
143400426	1.214	0.069	1.145	0.494	2.31781	8	18.5425
143400454	1.641	0.069	1.572	0.494	3.18219	8	25.4575
143300358	1.776	0.069	1.707	0.494	3.45547	8	27.6437
1434003401	1.569	0.069	1.5	0.494	3.03644	8	24.2915
ER4456	2.234	0.069	2.165	0.494	4.38259	4	17.5304
143400298	1.469	0.069	1.4	0.494	2.83401	8	22.6721
143400391	2.173	0.069	2.104	0.494	4.25911	4	17.0364
143300982	1.512	0.069	1.443	0.494	2.92105	8	23.3684
143400363	1.424	0.069	1.355	0.494	2.74291	8	21.9433
143400325	1.283	0.069	1.214	0.494	2.45749	8	19.6599
143400391	1.653	0.069	1.584	0.494	3.20648	8	25.6518
						Average	24.9856
						Sd	5.83578

## Sheet: Sheet C
	Resistin Level among Non khat TB at visit second month
	resistin absorbance	blank	test abs-blank	standard	Test/0.494	dilution factor	non khat TB V2
143400980	0.931	0.069	0.862	0.494	1.74494	8	13.9595
143400857	1.177	0.069	1.108	0.494	2.24291	8	17.9433
143400758	1.018	0.069	0.949	0.494	1.92105	8	15.3684
143400939	1.219	0.069	1.15	0.494	2.32794	8	18.6235
143400860	1.809	0.069	1.74	0.494	3.52227	8	28.1781
143401127	1.848	0.069	1.779	0.494	3.60121	8	28.8097
143401009	1.123	0.069	1.054	0.494	2.1336	8	17.0688
143401118	1.247	0.069	1.178	0.494	2.38462	8	19.0769
143301313	1.139	0.069	1.07	0.494	2.16599	8	17.3279
143401041	1.34	0.069	1.271	0.494	2.57287	8	20.583
143400751	1.209	0.069	1.14	0.494	2.30769	8	18.4615
143400993	1.145	0.069	1.076	0.494	2.17814	8	17.4251
14341135	1.115	0.069	1.046	0.494	2.11741	8	16.9393
143401109	0.98	0.069	0.911	0.494	1.84413	8	14.753
143400955	1.138	0.069	1.069	0.494	2.16397	8	17.3117
143400856	0.944	0.069	0.875	0.494	1.77126	8	14.17
143400561	1.524	0.069	1.455	0.494	2.94534	8	23.5628
143400857	1.271	0.069	1.202	0.494	2.4332	8	19.4656
143400943	1.295	0.069	1.226	0.494	2.48178	8	19.8543
143400875	1.574	0.069	1.505	0.494	3.04656	8	24.3725
143400926	1.207	0.069	1.138	0.494	2.30364	8	18.4291
143400960	0.821	0.069	0.752	0.494	1.52227	8	12.1781
143400014	1.839	0.069	1.77	0.494	3.583	8	28.664
143200810	1.259	0.069	1.19	0.494	2.40891	8	19.2713
400988	1.629	0.069	1.56	0.494	3.15789	8	25.2632
143400950	1.238	0.069	1.169	0.494	2.3664	8	18.9312
143400950	1.011	0.069	0.942	0.494	1.90688	8	15.2551
143400953	1.158	0.069	1.089	0.494	2.20445	8	17.6356
14340104	1.189	0.069	1.12	0.494	2.26721	8	18.1377
ER11020	1.287	0.069	1.218	0.494	2.46559	8	19.7247
143401002	1.351	0.069	1.282	0.494	2.59514	8	20.7611
14340032	1.303	0.069	1.234	0.494	2.49798	8	19.9838
143400631	1.917	0.069	1.848	0.494	3.74089	8	29.9271
143200161	1.652	0.069	1.583	0.494	3.20445	8	25.6356
143301394	1.289	0.069	1.22	0.494	2.46964	8	19.7571
143201113	0.991	0.069	0.922	0.494	1.8664	8	14.9312
143200117	1.036	0.069	0.967	0.494	1.95749	8	15.6599
143400408	1.979	0.069	1.91	0.494	3.8664	8	30.9312
ER4131	1.422	0.069	1.353	0.494	2.73887	8	21.9109
143301421	1.455	0.069	1.386	0.494	2.80567	8	22.4453
143400410	1.509	0.069	1.44	0.494	2.91498	8	23.3198
143400359	1.287	0.069	1.796	0.494	3.63563	8	18.18
143301239	1.919	0.069	1.85	0.494	3.74494	8	29.9595
143400188	1.694	0.069	1.625	0.494	3.28947	8	26.3158
143400325	1.914	0.069	1.845	0.494	3.73482	8	29.8785
143400255	1.493	0.069	1.424	0.494	2.88259	8	23.0607
143400384	2.112	0.069	2.043	0.494	4.13563	8	33.085
ER3756	1.81	0.069	1.741	0.494	3.52429	8	28.1943
143400396	1.796	0.069	1.727	0.494	3.49595	8	27.9676
143301086	1.184	0.069	1.115	0.494	2.25709	8	18.0567
143400363	1.525	0.069	1.456	0.494	2.94737	8	23.5789
143400142	1.063	0.069	0.994	0.494	2.01215	8	16.0972
143400373	1.128	0.069	1.059	0.494	2.14372	8	17.1498
143200457	1.187	0.069	1.118	0.494	2.26316	8	18.1053
ER3919	1.045	0.069	0.976	0.494	1.97571	8	15.8057
143400239	1.197	0.069	1.128	0.494	2.2834	8	18.2672
143400335	0.989	0.069	0.92	0.499	1.84369	8	14.7495
143301345	1.258	0.069	1.189	0.494	2.40688	8	19.2551
143300982	1.135	0.069	1.066	0.494	2.15789	8	17.2632
143400370	1.369	0.069	1.3	0.494	2.63158	8	21.0526
143400313	1.004	0.069	0.935	0.494	1.89271	8	15.1417
143400426	0.896	0.069	0.827	0.494	1.67409	8	13.3927
143400454	1.021	0.069	0.952	0.494	1.92713	8	15.417
143300358	1.471	0.069	1.402	0.494	2.83806	8	22.7045
1434003401	1.139	0.069	1.07	0.494	2.16599	8	17.3279
ER4456	1.09	0.069	1.021	0.494	2.0668	8	16.5344
143400298	1.231	0.069	1.162	0.494	2.35223	8	18.8178
143400391	1.174	0.069	1.105	0.494	2.23684	8	17.8947
143300982	1.386	0.069	1.317	0.494	2.66599	8	21.3279
143400363	1.096	0.069	1.027	0.494	2.07895	8	16.6316
143400325	1.05	0.069	0.981	0.494	1.98583	8	15.8866
143400391	1.48	0.069	1.411	0.494	2.85628	8	22.8502
						Average	20.1661
						SD	4.84816

## Sheet: Sheet D
		Resistin Level among Non khat TB at visit fourth month
	Patients ID	resistin absorbance	blank	test abs-blank	standard	Test/0.494	dilution factor	non khat TB V4
	143400980	0.808	0.069	0.739	0.494	1.49595	8	11.9676
	143400857	1.053	0.069	0.984	0.494	1.9919	8	15.9352
	143400758	0.833	0.069	0.764	0.494	1.54656	8	12.3725
	143400939	1.219	0.069	1.15	0.494	2.32794	8	18.6235
	143400860	1.439	0.069	1.37	0.494	2.77328	8	22.1862
	143401127	1.107	0.069	1.038	0.494	2.10121	8	16.8097
	143401009	1.06	0.069	0.991	0.494	2.00607	8	16.0486
	143401118	1.244	0.069	1.175	0.494	2.37854	8	19.0283
	143301313	0.768	0.069	0.699	0.494	1.41498	8	11.3198
	143401041	1.279	0.069	1.21	0.494	2.44939	8	19.5951
	143400751	1.086	0.069	1.017	0.494	2.0587	8	16.4696
	143400993	1.021	0.069	0.952	0.494	1.92713	8	15.417
	14341135	1.115	0.069	1.046	0.494	2.11741	8	16.9393
	143401109	0.98	0.069	0.911	0.494	1.84413	8	14.753
	143400955	1.138	0.069	1.069	0.494	2.16397	8	17.3117
	143400856	0.943	0.069	0.874	0.494	1.76923	8	14.1538
	143400561	1.215	0.069	1.146	0.494	2.31984	8	18.5587
	143400857	1.149	0.069	1.08	0.494	2.18623	8	17.4899
	143400943	1.048	0.069	0.979	0.494	1.98178	8	15.8543
	143400875	0.957	0.069	0.888	0.494	1.79757	8	14.3806
	143400926	1.082	0.069	1.013	0.494	2.05061	8	16.4049
	143400960	0.791	0.069	0.722	0.494	1.46154	8	11.6923
	143400014	1.224	0.069	1.155	0.494	2.33806	8	18.7045
	143200810	0.888	0.069	0.819	0.494	1.65789	8	13.2632
	400988	1.012	0.069	0.943	0.494	1.90891	8	15.2713
	143400950	0.928	0.069	0.859	0.494	1.73887	8	13.9109
	143400950	0.763	0.069	0.694	0.494	1.40486	8	11.2389
	143400953	0.85	0.069	0.781	0.494	1.58097	8	12.6478
	14340104	1.002	0.069	0.933	0.494	1.88866	8	15.1093
	ER11020	1.006	0.069	0.937	0.494	1.89676	8	15.1741
	143401002	1.229	0.069	1.16	0.494	2.34818	8	18.7854
	14340032	1.077	0.069	1.008	0.494	2.04049	8	16.3239
	143400631	1.299	0.069	1.23	0.494	2.48988	8	19.919
	143200161	1.159	0.069	1.09	0.494	2.20648	8	17.6518
	143301394	1.289	0.069	1.22	0.494	2.46964	8	19.7571
	143201113	1.053	0.069	0.984	0.494	1.9919	8	15.9352
	143200117	1.036	0.069	0.967	0.494	1.95749	8	15.6599
	143400408	1.362	0.069	1.293	0.494	2.61741	8	20.9393
	ER4131	1.237	0.069	1.168	0.494	2.36437	8	18.915
	143301421	1.393	0.069	1.324	0.494	2.68016	8	21.4413
	143400410	1.263	0.069	1.194	0.494	2.417	8	19.336
	143400359	1.006	0.069	0.937	0.494	1.88866	8	15.15
	143301239	1.301	0.069	1.232	0.494	2.49393	8	19.9514
	143400188	1.079	0.069	1.01	0.494	2.04453	8	16.3563
	143400325	1.297	0.069	1.228	0.494	2.48583	8	19.8866
	143400255	1.001	0.069	0.932	0.494	1.88664	8	15.0931
	143400384	1.495	0.069	1.426	0.494	2.88664	8	23.0931
	ER3756	1.256	0.069	1.187	0.494	2.40283	8	19.2227
	143400396	1.179	0.069	1.11	0.494	2.24696	8	17.9757
	143301086	1.136	0.069	1.067	0.494	2.15992	8	17.2794
	143400363	1.078	0.069	1.009	0.494	2.04251	8	16.3401
	143400142	0.876	0.069	0.807	0.494	1.6336	8	13.0688
	143400373	0.896	0.069	0.827	0.494	1.67409	8	13.3927
	143200457	1.132	0.069	1.063	0.494	2.15182	8	17.2146
	ER3919	1.003	0.069	0.934	0.494	1.89069	8	15.1255
	143400239	1.078	0.069	1.009	0.494	2.04251	8	16.3401
	143400335	0.799	0.069	0.73	0.499	1.46293	8	11.7034
	143301345	0.754	0.069	0.685	0.494	1.38664	8	11.0931
	143300982	1.309	0.069	1.24	0.494	2.51012	8	20.081
	143400370	1.081	0.069	1.012	0.494	2.04858	8	16.3887
	143400313	0.918	0.069	0.849	0.494	1.71862	8	13.749
	143400426	0.883	0.069	0.814	0.494	1.64777	8	13.1822
	143400454	1.07	0.069	1.001	0.494	2.02632	8	16.2105
	143300358	1.098	0.069	1.029	0.494	2.083	8	16.664
	1434003401	1.132	0.069	1.063	0.494	2.15182	8	17.2146
	ER4456	0.889	0.069	0.82	0.494	1.65992	8	13.2794
	143400298	1.027	0.069	0.958	0.494	1.93927	8	15.5142
	143400391	0.939	0.069	0.87	0.494	1.76113	8	14.0891
	143300982	0.886	0.069	0.817	0.494	1.65385	8	13.2308
	143400363	0.753	0.069	0.684	0.494	1.38462	8	11.0769
	143400325	0.673	0.069	0.604	0.494	1.22267	8	9.78138
	143400391	1.207	0.069	1.138	0.494	2.30364	8	18.4291
							Average	16.1177
							SD	2.91659

## Sheet: sheet E
	Resistin Level among Non khat TB at visit sixth month
Patients ID	resistin absorbance	blank	test abs-blank	standard	Test/0.494	dilution factor	non khat TB V6
143400980	0.803	0.069	0.734	0.494	1.48583	8	11.8866
143400857	0.929	0.069	0.86	0.494	1.74089	8	13.9271
143400758	0.896	0.069	0.827	0.494	1.67409	8	13.3927
143400939	0.912	0.069	0.843	0.494	1.70648	8	13.6518
143400860	0.957	0.069	0.888	0.494	1.79757	8	14.3806
143401127	1.097	0.069	1.028	0.494	2.08097	8	16.6478
143401009	0.821	0.069	0.752	0.494	1.52227	8	12.1781
143401118	0.812	0.069	0.743	0.494	1.50405	8	12.0324
143301313	0.785	0.069	0.716	0.494	1.44939	8	11.5951
143401041	1.001	0.069	0.932	0.494	1.88664	8	15.0931
143400751	0.592	0.069	0.523	0.494	1.0587	8	8.46964
143400993	0.904	0.069	0.835	0.494	1.69028	8	13.5223
14341135	1.115	0.069	1.046	0.494	2.11741	8	16.9393
143401109	0.965	0.069	0.896	0.494	1.81377	8	14.5101
143400955	1.121	0.069	1.052	0.494	2.12955	8	17.0364
143400856	0.824	0.069	0.755	0.494	1.52834	8	12.2267
143400561	0.906	0.069	0.837	0.494	1.69433	8	13.5547
143400857	0.778	0.069	0.709	0.494	1.43522	8	11.4818
143400943	0.924	0.069	0.855	0.494	1.73077	8	13.8462
143400875	0.771	0.069	0.702	0.494	1.42105	8	11.3684
143400926	0.836	0.069	0.767	0.494	1.55263	8	12.4211
143400960	0.734	0.069	0.665	0.494	1.34615	8	10.7692
143400014	0.875	0.069	0.806	0.494	1.63158	8	13.0526
143200810	0.826	0.069	0.757	0.494	1.53239	8	12.2591
400988	0.766	0.069	0.697	0.494	1.41093	8	11.2874
143400950	0.801	0.069	0.732	0.494	1.48178	8	11.8543
143400950	0.71	0.069	0.641	0.494	1.29757	8	10.3806
143400953	0.789	0.069	0.72	0.494	1.45749	8	11.6599
14340104	0.756	0.069	0.687	0.494	1.39069	8	11.1255
ER11020	0.766	0.069	0.697	0.494	1.41093	8	11.2874
143401002	0.733	0.069	0.664	0.494	1.34413	8	10.753
14340032	0.764	0.069	0.695	0.494	1.40688	8	11.2551
143400631	1.053	0.069	0.984	0.494	1.9919	8	15.9352
143200161	0.981	0.069	0.912	0.494	1.84615	8	14.7692
143301394	0.796	0.069	0.727	0.494	1.47166	8	11.7733
143201113	0.869	0.069	0.8	0.494	1.61943	8	12.9555
143200117	0.678	0.069	0.609	0.494	1.23279	8	9.86235
143400408	1.053	0.069	0.984	0.494	1.9919	8	15.9352
ER4131	0.929	0.069	0.86	0.494	1.74089	8	13.9271
143301421	0.837	0.069	0.768	0.494	1.55466	8	12.4372
143400410	0.831	0.069	0.762	0.494	1.54251	8	12.3401
143400359	0.588	0.069	0.519	0.494	1.05061	8	8.40486
143301239	0.871	0.069	0.802	0.494	1.62348	8	12.9879
143400188	0.709	0.069	0.64	0.494	1.29555	8	10.3644
143400325	1.05	0.069	0.981	0.494	1.98583	8	15.8866
143400255	0.878	0.069	0.809	0.494	1.63765	8	13.1012
143400384	1.312	0.069	1.243	0.494	2.51619	8	20.1296
ER3756	1.251	0.069	1.182	0.494	2.39271	8	19.1417
143400396	1.109	0.069	1.04	0.494	2.10526	8	16.8421
143301086	0.817	0.069	0.748	0.494	1.51417	8	12.1134
143400363	0.896	0.069	0.827	0.494	1.67409	8	13.3927
143400142	0.763	0.069	0.694	0.494	1.40486	8	11.2389
143400373	0.534	0.069	0.465	0.494	0.941296	8	7.53036
143200457	1.267	0.069	1.198	0.494	2.4251	8	19.4008
ER3919	0.981	0.069	0.912	0.494	1.84615	8	14.7692
143400239	0.883	0.069	0.814	0.494	1.64777	8	13.1822
143400335	0.712	0.069	0.643	0.499	1.28858	8	10.3086
143301345	0.723	0.069	0.654	0.494	1.32389	8	10.5911
143300982	1.004	0.069	0.935	0.494	1.89271	8	15.1417
143400370	0.973	0.069	0.904	0.494	1.82996	8	14.6397
143400313	0.733	0.069	0.664	0.494	1.34413	8	10.753
143400426	0.956	0.069	0.887	0.494	1.79555	8	14.3644
143400454	0.896	0.069	0.827	0.494	1.67409	8	13.3927
143300358	1.033	0.069	0.964	0.494	1.95142	8	15.6113
1434003401	1.007	0.069	0.938	0.494	1.89879	8	15.1903
ER4456	1.152	0.069	1.083	0.494	2.19231	8	17.5385
143400298	1.047	0.069	0.978	0.494	1.97976	8	15.8381
143400391	0.891	0.069	0.822	0.494	1.66397	8	13.3117
143300982	0.909	0.069	0.84	0.494	1.7004	8	13.6032
143400363	0.802	0.069	0.733	0.494	1.48381	8	11.8704
143400325	0.671	0.069	0.602	0.494	1.21862	8	9.74899
143400391	0.731	0.069	0.662	0.494	1.34008	8	10.7206
						Average	13.1513
						SD	2.51463

## Sheet: sheet F
S.NO	Khat Addicted Healthy	Non khat addicted Healthy	Khat TB	Non khat TB
1	18.7692	11.7247	17.4251	17.5223
2	12.5911	10.9393	24.5344	20.5992
3	17.3279	12.834	17.7814	17.9595
4	14.4372	11.4413	21.0526	17.085
5	21.0283	14.7692	28.1781	34.6883
6	13.9352	13.3765	14.1862	32.1296
7	14.1053	8.5749	17.3279	21.5385
8	10.1296	8.5587	16.9717	25.5547
9	12.0567	10.4291	16.1619	19.4008
10	10.7287	8.87449	41.166	26.5911
11	11.0769	8.64777	16.9393	25.0364
12	11.7652	10.3482	16.8583	18.1053
13	18.7854	11.4332	17.6842	16.1296
14	15.6194	9.50607	18.2024	29.4899
15	12.3563	7.54656	21.668	17.247
16	14.4372	8.66397	19.6599	16.502
17	17.5304	12.8826	21.5385	7.12551
18	11.6842	8.74494	29.2308	26.3644
19	15.3441	8.04858	27.919	24.7287
20	15.1822	9.1336	29.5547	30.7045
21	13.1741	8.48583	23.336	22.0081
22	14.5131	8.51012	21.5223	22.0243
23	13.6113	8.78543	17.3927	30.2834
24	11.3522	9.82186	25.004	28.8259
25	14	10.7206	26.7206	25.1984
26	14.753	13.3765	24.0648	25.2308
27	21.7733	8.5749	30.4777	28.2105
28	18.0972	8.5587	25.2955	29.6032
29	16.5506	7.57895	26.2186	26.2186
30	17.6842	8.87449	29.1174	26.3968
31	16.1457	8.22672	30.6559	25.247
32	17.166	9.66802	37.9595	29.1822
33	14.2996	9.73279	29.5385	19.8219
34	18.0567	8.69636	33.8785	33.5547
35	10.1215	9.32794	39.5142	20.6964
36	19.9757	9.47368	29.8785	35.6599
37	21.7166	12.0729	38.7692	17.5223
38	14.8907	9.55466	21.7652	35.5466
39	19.5789	8.8583	24.1619	27.0769
40	17.0283	8.32389	41.2308	33.3927
41	17.4737	10.1053	29.3279	34.2024
42	16.4777	8.51012	36.8421	31.7895
43	20.8664	12.834	22.8016	35.1093
44	21.8138	11.4332	33.7814	25.7004
45	18.5425	13.1255	36.081	36.3077
46	15.0769	12.5668	33.1498	33.247
47	17.004	10.2024	34.0405	34.3806
48	17.3117	9.36842	30.2996	30.5587
49	17.5385	8.76923	41.0364	30.6721
50	15.8262	8.07287		21.0607
51	3.17436			33.6356
52	Average	9.97377	26.6919	18.2996
53	SD	1.79576	7.67139	17.0526
54				19.1093
55				19.8057
56				28.3725
57				16.5772
58				21.7166
59				20.2672
60				26.4291
61				23.6437
62				18.5425
63				25.4575
64				27.6437
65				24.2915
66				17.5304
67				25.9109
68				17.0364
69				23.3684
70				21.9433
71				19.6275
72				28.6964
73			Average	24.9193
			SD	6.25869
	Comprison of Resistin level Between Khat addicted and non khat addicted Healthy controls
		Non khat addicted healthy control	Khat addicted healthy controls
	Average	9.97389	15.8366
	SD	1.79874	3.17819
	SE	0.339602	0.454027
	P value and statistical significance:
	The two-tailed P value is less than 0.0001
	By conventional criteria, this difference is considered to be extremely statistically significant.
	Confidence interval:
	The mean of Group One minus Group Two equals -15.01208558177
	95% confidence interval of this difference: From -17.73755084525 to -12.28662031829
	Intermediate values used in calculations:
	t = 10.9428
	df = 90
	Comprison of Resistin level Between Khat addicted and non khat addicted Tb patients
	P value and statistical significance:
	The two-tailed P value equals 0.1658
	By conventional criteria, this difference is considered to be not statistically significant.
	Confidence interval:
	The mean of Group One minus Group Two equals 1.77260998332
	95% confidence interval of this difference: From -0.74429693729 to 4.28951690394
	Intermediate values used in calculations:
	t = 1.3945
	df = 119
	standard error of difference = 1.271
		Non khat addicted Healthy control	Non Khat addicted TB	Khat Addicted TB
	Average	9.97377	24.9193	26.6919
		1.79576	6.25869	7.67139

## Sheet: sheet G
	Comparison between resistin Level and Bacillary load in sputum among non khat addicted TB patients						sputum 1+	sputum 3
							17.52	34.46
	sputum 1+	sputum 2	sputum 3				20.59	32.4
Resistin ng/ml	17.52	17.98	34.46				19.13	28.17
Resistin ng/ml	20.59	17.08	32.4				26.31	25.17
Resistin ng/ml	19.13	21.49	28.17				24.98	30.81
Resistin ng/ml	26.31	25.43	25.17				17.36	24.87
Resistin ng/ml	24.98	16.09	30.81				14.29	29.02
Resistin ng/ml	17.36	17.07	24.87				25.25	32.15
Resistin ng/ml	14.29	16.21	29.02				28.73	33.87
Resistin ng/ml	25.25	29.74	32.15				22.11	34.4
Resistin ng/ml	28.73	22.04	33.87				30.75	30.63
Resistin ng/ml	22.11	26.35	34.4				20.5	30.63
Resistin ng/ml	30.75	24.96	30.63				26.92	36.15
Resistin ng/ml	20.5	21.06	30.63				25.34	35.54
Resistin ng/ml	26.92	34.03	36.15				33.06	33.65
Resistin ng/ml	25.34	17.4	35.54				25.79	35.26
Resistin ng/ml	33.06	25.4	33.65				29.43	35.73		Anova: Single Factor
Resistin ng/ml	25.79	27.7	35.26				20.63	33.57
Resistin ng/ml	29.43	24.32	35.73				27.07	28.26		SUMMARY
Resistin ng/ml	20.63	17.14	33.57				18.72	28.68		Groups	Count	Sum	Average	Variance
Resistin ng/ml	27.07	25.82	28.26				19.1			17.51	28	639.58	22.8421	22.0776
Resistin ng/ml	18.72	17.03	28.68				19.8			34.46	19	598.96	31.5242	11.9908
Resistin ng/ml	19.1	23.2					16.74
Resistin ng/ml	19.8	21.05					21.06
Resistin ng/ml	16.74	19.89					20.26			ANOVA
Resistin ng/ml	21.06						26.01			Source of Variation	SS	df	MS	F	P-value	F crit
Resistin ng/ml	20.26						23.74			Between Groups	853.218	1	853.218	47.2884	1.55306e-08	4.05661
Resistin ng/ml	26.01						18.38			Within Groups	811.929	45	18.0429
Resistin ng/ml	23.74						17.53
Resistin ng/ml	18.38									Total	1665.15	46
Resistin ng/ml	17.53
	Anova: Single Factor
	SUMMARY
	Groups	Count	Sum	Average	Variance
	sputum 1+	29	657.09	22.6583	22.2695
	sputum 2	23	508.48	22.1078	23.5627
	sputum 3	20	633.42	31.671	11.7907
	ANOVA
	Source of Variation	SS	df	MS	F	P-value	F crit
	Between Groups	1241.44	2	620.722	31.3554	2.05758e-10	3.12964
	Within Groups	1365.95	69	19.7963
	Total	2607.39	71
Bacillary Load analysis among non khat addicted Tb subjects Sputun +/++
Sputum +/++
Unpaired t test results
P value and statistical significance:
The two-tailed P value equals 0.6817
By conventional criteria, this difference is considered to be not statistically significant.
Confidence interval:
The mean of Group One minus Group Two equals 0.5504
95% confidence interval of this difference: From -2.1297 to 3.2306
Intermediate values used in calculations:
t = 0.4125
df = 50
standard error of difference = 1.334
Review your data:
Group	Group One	Group Two
Mean	22.6583	22.1078
SD	4.7191	4.8541
SEM	0.8763	1.0122
N	29	23
Bacillary Load analysis among non khat addicted Tb subjects Sputun +/++
Sputum +/+++
Unpaired t test results
P value and statistical significance:
The two-tailed P value is less than 0.0001
By conventional criteria, this difference is considered to be extremely statistically significant.
Confidence interval:
The mean of Group One minus Group Two equals -9.0127
95% confidence interval of this difference: From -11.4958 to -6.5296
Intermediate values used in calculations:
t = 7.3019
df = 47
standard error of difference = 1.234
Review your data:
Group	Group One	Group Two
Mean	22.6583	31.671
SD	4.7191	3.4338
SEM	0.8763	0.7678
N	29	20

## Sheet: Sheet H
	Comparison between resistin Level and Bacillary load in sputum among khat addicted TB patients
	Sputum 2	Sputum 3
	17.5141	20.5913
	17.9867	16.3174
	17.0817	14.9899
	14.4625	16.0961
	12.4044	17.0769
	19.4966	30.7582
	15.436	22.0495
	14.1352	30.8163
	17.3632	25.1704
	14.2956	25.2538
	16.2147	29.7426
	24.8753	30.5571
	26.3536	36.9907
	24.9658	35.3497
	22.111	39.021
	28.7304	33.8757
	28.1738	40.6341
	32.1513	35.2663
	34.0366	37.4079
	36.1563	35.7391
	34.4079	37.0736
	20.6341	33.6545
Average	22.2267	39.4382				2+	3+
SD	7.4236	35.5444				22.2267	30.3301
		35.7947				7.4236	7.69376
		33.0691
		30.6341
	Average	30.3301
	SD	7.69376
		Anova: Single Factor
		SUMMARY
		Groups	Count	Sum	Average	Variance
		17.5141	21	471.473	22.4511	56.7021
		20.5913	26	798.321	30.7047	59.9897
		ANOVA
		Source of Variation	SS	df	MS	F	P-value	F crit
		Between Groups	791.372	1	791.372	13.5211	0.000626719	4.05661
		Within Groups	2633.78	45	58.5286
		Total	3425.16	46

## Sheet: Sheet I
S. No	Animal group	CFU counted	CFU counted	CFU Total	Average	Drug Dose
1	M. smeg only	4.38	5.32	9.7	4.85
2	M.smeg+ Khat	4.81	4.39	9.2	4.1
3	M.smeg+ Khat	5.55	4.85	10.4	5.2	50mg/Kg
4	M.smeg+ Khat	6.1	7.5	13.6	6.8	100mg/Kg
5	M.smeg+ Khat	14.3	17.7	32	16	200mg/Kg
6	M. smeg+Rif	3.25	2.45	5.7	2.85	30mg/Kg
7	control	0	0	0	0
